# Supplementary material for: Trophic networks improve the performance of microbial anodes treating wastewater
Source: NPJ Biofilms Microbiomes. 2019 Sep 27;5:27. doi: 10.1038/s41522-019-0100-y (PMC6764952; doi:10.1038/s41522-019-0100-y)
Supplement: Supplementary file 2 — Supplementary Data 1 [file 41522_2019_100_MOESM2_ESM.xlsx]

## Sheet: Sample ID
ID	Type of wastewater	Sample type	Reactor Number	Batch
1	WW	biofilm	Real_WW 1	Batch II
2	WW	biofilm	Real_WW 2	Batch II
3	WW	biofilm	Real_WW 3	Batch II
4	WW	biofilm	Real_WW 4	Batch II
5	WW	biofilm	Real_WW 5	Batch II
12	WW	biofilm	Real_WW 1	Batch III
13	WW	biofilm	Real_WW 2	Batch III
14	WW	biofilm	Real_WW 3	Batch III
15	WW	biofilm	Real_WW 4	Batch III
16	WW	biofilm	Real_WW 5	Batch III
23	WW	biofilm	Real_WW 1	Batch IV
24	WW	biofilm	Real_WW 2	Batch IV
25	WW	biofilm	Real_WW 3	Batch IV
26	WW	biofilm	Real_WW 4	Batch IV
27	WW	biofilm	Real_WW 5	Batch IV
34	WW	biofilm	Real_WW 1	Batch V
35	WW	biofilm	Real_WW 2	Batch V
36	WW	biofilm	Real_WW 3	Batch V
37	WW	biofilm	Real_WW 4	Batch V
38	WW	biofilm	Real_WW 5	Batch V
45	WW	biofilm	Real_WW 1	Batch VI
46	WW	biofilm	Real_WW 2	Batch VI
47	WW	biofilm	Real_WW 3	Batch VI
48	WW	biofilm	Real_WW 4	Batch VI
49	WW	biofilm	Real_WW 5	Batch VI
61	WW	planktonic	Real_WW 1	Batch I
62	WW	planktonic	Real_WW 2	Batch I
63	WW	planktonic	Real_WW 3	Batch I
64	WW	planktonic	Real_WW 4	Batch I
65	WW	planktonic	Real_WW 5	Batch I
72	WW	planktonic	Real_WW 1	Batch II
73	WW	planktonic	Real_WW 2	Batch II
74	WW	planktonic	Real_WW 3	Batch II
75	WW	planktonic	Real_WW 4	Batch II
76	WW	planktonic	Real_WW 5	Batch II
83	WW	planktonic	Real_WW 1	Batch III
84	WW	planktonic	Real_WW 2	Batch III
85	WW	planktonic	Real_WW 3	Batch III
86	WW	planktonic	Real_WW 4	Batch III
87	WW	planktonic	Real_WW 5	Batch III
94	WW	planktonic	Real_WW 1	Batch IV
95	WW	planktonic	Real_WW 2	Batch IV
96	WW	planktonic	Real_WW 3	Batch IV
97	WW	planktonic	Real_WW 4	Batch IV
98	WW	planktonic	Real_WW 5	Batch IV
105	WW	planktonic	Real_WW 1	Batch V
106	WW	planktonic	Real_WW 2	Batch V
107	WW	planktonic	Real_WW 3	Batch V
108	WW	planktonic	Real_WW 4	Batch V
109	WW	planktonic	Real_WW 5	Batch V
116	WW	planktonic	Real_WW 1	Batch VI
117	WW	planktonic	Real_WW 2	Batch VI
118	WW	planktonic	Real_WW 3	Batch VI
119	WW	planktonic	Real_WW 4	Batch VI
120	WW	planktonic	Real_WW 5	Batch VI
6	DF_WW	biofilm	TCA_WW 1	Batch II
7	DF_WW	biofilm	TCA_WW 2	Batch II
8	DF_WW	biofilm	TCA_WW 3	Batch II
9	DF_WW	biofilm	Ferm_WW 1	Batch II
10	DF_WW	biofilm	Ferm_WW 2	Batch II
11	DF_WW	biofilm	Ferm_WW 3	Batch II
17	DF_WW	biofilm	TCA_WW 1	Batch III
18	DF_WW	biofilm	TCA_WW 2	Batch III
19	DF_WW	biofilm	TCA_WW 3	Batch III
20	DF_WW	biofilm	Ferm_WW 1	Batch III
21	DF_WW	biofilm	Ferm_WW 2	Batch III
22	DF_WW	biofilm	Ferm_WW 3	Batch III
28	DF_WW	biofilm	TCA_WW 1	Batch IV
29	DF_WW	biofilm	TCA_WW 2	Batch IV
30	DF_WW	biofilm	TCA_WW 3	Batch IV
31	DF_WW	biofilm	Ferm_WW 1	Batch IV
32	DF_WW	biofilm	Ferm_WW 2	Batch IV
33	DF_WW	biofilm	Ferm_WW 3	Batch IV
39	DF_WW	biofilm	TCA_WW 1	Batch V
40	DF_WW	biofilm	TCA_WW 2	Batch V
41	DF_WW	biofilm	TCA_WW 3	Batch V
42	DF_WW	biofilm	Ferm_WW 1	Batch V
43	DF_WW	biofilm	Ferm_WW 2	Batch V
44	DF_WW	biofilm	Ferm_WW 3	Batch V
50	DF_WW	biofilm	TCA_WW 1	Batch VI
51	DF_WW	biofilm	TCA_WW 2	Batch VI
52	DF_WW	biofilm	TCA_WW 3	Batch VI
53	DF_WW	biofilm	Ferm_WW 1	Batch VI
54	DF_WW	biofilm	Ferm_WW 2	Batch VI
55	DF_WW	biofilm	Ferm_WW 3	Batch VI
66	DF_WW	planktonic	TCA_WW 1	Batch I
67	DF_WW	planktonic	TCA_WW 2	Batch I
68	DF_WW	planktonic	TCA_WW 3	Batch I
69	DF_WW	planktonic	Ferm_WW 1	Batch I
70	DF_WW	planktonic	Ferm_WW 2	Batch I
71	DF_WW	planktonic	Ferm_WW 3	Batch I
77	DF_WW	planktonic	TCA_WW 1	Batch II
78	DF_WW	planktonic	TCA_WW 2	Batch II
79	DF_WW	planktonic	TCA_WW 3	Batch II
80	DF_WW	planktonic	Ferm_WW 1	Batch II
81	DF_WW	planktonic	Ferm_WW 2	Batch II
82	DF_WW	planktonic	Ferm_WW 3	Batch II
88	DF_WW	planktonic	TCA_WW 1	Batch III
89	DF_WW	planktonic	TCA_WW 2	Batch III
90	DF_WW	planktonic	TCA_WW 3	Batch III
91	DF_WW	planktonic	Ferm_WW 1	Batch III
92	DF_WW	planktonic	Ferm_WW 2	Batch III
93	DF_WW	planktonic	Ferm_WW 3	Batch III
99	DF_WW	planktonic	TCA_WW 1	Batch IV
100	DF_WW	planktonic	TCA_WW 2	Batch IV
101	DF_WW	planktonic	TCA_WW 3	Batch IV
102	DF_WW	planktonic	Ferm_WW 1	Batch IV
103	DF_WW	planktonic	Ferm_WW 2	Batch IV
104	DF_WW	planktonic	Ferm_WW 3	Batch IV
110	DF_WW	planktonic	TCA_WW 1	Batch V
111	DF_WW	planktonic	TCA_WW 2	Batch V
112	DF_WW	planktonic	TCA_WW 3	Batch V
113	DF_WW	planktonic	Ferm_WW 1	Batch V
114	DF_WW	planktonic	Ferm_WW 2	Batch V
115	DF_WW	planktonic	Ferm_WW 3	Batch V
121	DF_WW	planktonic	TCA_WW 1	Batch VI
122	DF_WW	planktonic	TCA_WW 2	Batch VI
123	DF_WW	planktonic	TCA_WW 3	Batch VI
124	DF_WW	planktonic	Ferm_WW 1	Batch VI
125	DF_WW	planktonic	Ferm_WW 2	Batch VI
126	DF_WW	planktonic	Ferm_WW 3	Batch VI
132	fresh_WW	wastewater		Batch I
135	fresh_WW	wastewater		Batch II
138	fresh_WW	wastewater		Batch III
141	fresh_WW	wastewater		Batch IV
144	fresh_WW	wastewater		Batch V
147	fresh_WW	wastewater		Batch VI

## Sheet: Abundance
Genus (all with contribution > 0.001)	Sample ID
	1	2	3	4	5	12	13	14	15	16	23	24	25	26	27	34	35	36	37	38	45	46	47	48	49	132	135	138	141	144	147	61	62	63	64	65	72	73	74	75	76	83	84	85	86	87	94	95	96
Acetanaerobacterium	0	0	0	0	0	0	0	0	0	0	0	0	0	0	0	0	0	0	0	0	0	0	0.00180767	0	0	0	0	0	0	0	0	0	0	0	0	0	0	0	0	0	0	0	0	0	0	0	0	0	0
Acetivibrio	0	0	0	0	0	0	0	0	0	0	0	0	0	0	0	0	0	0	0	0	0	0	0	0	0	0	0	0	0	0	0	0	0	0	0	0	0	0	0	0	0	0	0	0	0	0	0	0	0
Acetoanaerobium	0.00109898	0.00147121	0	0.0011189	0	0	0.0024206	0.00196542	0.00185692	0	0.00202576	0.00104008	0.00126713	0	0	0.00202745	0.00102958	0	0	0	0	0.00154264	0.00109912	0	0	0.00121394	0.00166523	0.00170695	0.00112924	0.00151071	0.00140623	0	0.00302496	0.00285994	0.0026262	0.00262905	0	0.00150189	0.00170925	0.00189356	0.00148395	0	0.00319892	0.00322592	0.00261285	0.00244373	0	0	0.0027199
Acetobacterium	0	0.00160345	0.00128144	0.00171315	0.00103063	0	0.00160595	0.00142365	0.00173571	0.00341806	0	0	0.00161806	0.00146709	0.00159256	0.00113398	0	0	0	0	0	0	0.00173414	0.00100978	0.00140776	0	0	0	0	0	0	0	0.00148076	0.00153309	0.00143471	0.00135257	0	0.0013173	0.00117224	0.00166475	0.00116214	0	0.00190425	0.00174874	0.00126932	0	0	0	0.00198231
Acholeplasma	0	0	0	0	0	0	0	0	0	0	0	0	0	0	0	0	0	0	0	0	0	0.00109876	0	0	0	0	0	0	0	0	0	0	0	0	0	0	0	0	0	0	0	0	0	0	0	0	0	0.00259127	0
Acidaminococcus	0	0	0	0	0	0	0	0	0	0	0	0	0	0	0	0	0	0	0	0	0	0	0	0	0	0	0	0	0	0	0	0	0	0	0	0	0	0	0	0	0	0	0	0	0	0	0	0	0
Acidovorax	0.00540487	0.00166485	0.0012891	0.00508591	0.00186314	0.00570733	0.00171621	0.0018537	0.00599402	0.00117334	0.00387867	0.0064237	0.00211239	0.00236636	0.00172541	0.00227064	0.00413764	0.00140828	0.00123051	0	0.00410625	0.00333873	0.00208364	0.00225748	0.00202255	0.00518016	0.00481214	0.00581946	0.0048102	0.00518324	0.00548228	0.0121939	0.0054543	0.00545541	0.00639155	0.0052546	0.0037909	0.00414051	0.00433229	0.00447352	0.00433745	0.00627601	0.00621217	0.00576308	0.00667536	0	0.011442	0.0067059	0.0047746
Acinetobacter	0.00108975	0	0	0.00184806	0	0	0	0	0.00351782	0	0	0	0	0	0	0	0	0	0	0	0	0	0	0	0	0.0221777	0.0151924	0.0180683	0.0215581	0.0172995	0.016802	0.0023753	0	0	0.00149215	0	0.00183833	0	0.00161263	0	0.00107819	0.00479377	0.00348204	0	0.00188802	0.0383689	0.00266996	0.00537663	0.00148204
Aeribacillus	0	0	0	0	0	0	0	0	0	0	0	0	0	0	0	0	0	0	0	0	0	0	0	0	0	0	0	0	0	0	0	0	0	0	0	0	0	0	0	0	0	0.00157945	0	0	0	0	0	0	0
Aeromonas	0	0	0	0.00148294	0	0	0	0	0.00205577	0	0	0	0	0.00108401	0	0	0	0	0	0	0.00160146	0	0	0	0	0.0322292	0.030678	0.0307346	0.0306145	0.026856	0.0279693	0	0.00397206	0.00442873	0.00643788	0.00423394	0.00104651	0.00135955	0.00137754	0.00155296	0.00177613	0	0.00177367	0.00149871	0.00500998	0.00713736	0	0.00120384	0.00148112
Akkermansia	0.00103087	0.00250082	0.00222801	0.00372824	0.00200304	0.0014444	0.00501762	0.00316366	0.00614269	0.0026534	0.00241895	0.00195768	0.00363385	0.0022921	0.00280857	0.00758868	0.0023153	0.00287916	0.00285755	0.00157914	0.00233191	0.00172444	0.00402404	0.00399601	0.0028378	0.00290712	0.00264995	0.00261814	0.00209413	0.0015104	0.0015287	0	0.00408897	0.00421903	0.00366853	0.00379401	0.00181423	0.00355203	0.00346761	0.00342566	0.00335885	0.00119864	0.0040554	0.00360115	0.00378294	0	0.00124995	0	0.00336128
Alicycliphilus	0.00350012	0	0	0	0	0.00788286	0	0	0	0	0.00179394	0.00262347	0	0	0	0	0.0030224	0	0	0	0	0.00565766	0	0	0	0	0	0	0	0	0	0.00203039	0	0	0	0	0	0	0	0	0	0	0	0	0	0	0	0.00106229	0
Alistipes	0	0	0	0	0	0	0	0	0.00103783	0	0	0	0	0	0	0	0	0	0	0	0	0	0	0.00111094	0	0.00266964	0.00362587	0.00221657	0.00376097	0.00290874	0.00301235	0	0.00192223	0.00225093	0.00226903	0.00233081	0.00253111	0.00424513	0.00397563	0.00283367	0.00423293	0	0.00171755	0.00204294	0.00254468	0	0	0	0.00231858
Alkalibaculum	0	0	0	0	0	0	0	0	0	0	0	0	0	0	0	0	0	0	0	0	0	0	0.00165488	0	0	0	0	0	0	0	0	0	0	0	0	0	0	0	0	0	0	0	0	0	0	0	0	0	0
Alkaliflexus	0.0140236	0.011184	0.0100173	0.00703997	0.00643581	0.0180365	0.014041	0.00951074	0.00572036	0.00432269	0.0189813	0.0223997	0.00778618	0.00492199	0.00568642	0.00772675	0.0338696	0.00447667	0.00365995	0.00103422	0.0116332	0.0334769	0.00518618	0.00406439	0.00363524	0.00114283	0.00404029	0.00104986	0.00187486	0.00226419	0.00237469	0.004333	0.00354904	0.00516772	0.00508517	0.00458072	0	0.00123531	0.00155145	0.00238707	0.00217778	0.00444269	0.00333002	0.0033858	0.00332388	0	0.00515132	0.00326746	0.00520615
Alkanindiges	0	0	0	0	0	0	0	0	0	0	0	0	0	0	0	0	0	0	0	0	0	0	0	0	0	0	0	0	0	0	0	0	0	0	0	0	0	0	0	0	0	0	0	0	0	0	0	0	0
Aminobacterium	0	0	0	0	0	0	0	0	0	0	0	0	0	0	0	0	0	0	0	0	0	0	0.00157562	0	0	0	0	0	0	0	0	0	0	0	0	0	0	0	0	0	0	0	0	0	0	0	0	0	0
Anaeroarcus	0	0	0	0	0	0	0	0	0	0	0	0	0	0	0	0	0	0	0	0	0	0	0	0	0	0	0	0	0	0	0	0	0	0	0	0	0	0	0	0	0	0	0	0	0	0	0	0	0
Anaerobacter	0	0	0	0	0	0	0	0	0	0	0	0	0	0	0	0	0	0	0	0	0	0	0	0	0	0	0	0	0	0	0	0	0	0	0	0	0	0	0	0	0	0	0	0	0	0	0	0	0
Anaerofilum	0	0	0	0	0	0	0	0	0	0	0	0	0	0	0	0	0	0	0	0	0	0	0	0	0	0	0	0	0	0	0	0	0	0	0	0	0	0	0	0	0	0	0	0	0	0	0	0	0
Anaerosinus	0	0.00104378	0	0.00296589	0.00123137	0	0	0	0.00307182	0	0	0	0	0	0	0	0	0	0	0	0	0	0	0	0	0.00166983	0.00155795	0.00158588	0.0010462	0.00195612	0.00210207	0	0.00410335	0.00435906	0.00404886	0.00416965	0.00169999	0.00411989	0.00421555	0.00375757	0.00390041	0	0.00307191	0.00223712	0.00420576	0	0	0	0
Anaerotruncus	0	0	0	0	0	0	0	0	0	0	0	0	0	0	0	0	0	0	0	0	0	0	0	0	0	0	0	0	0	0	0	0	0	0	0	0	0	0	0	0	0	0	0	0	0	0.00165553	0	0	0
Anaerovorax	0	0.00514805	0.00448448	0.00148294	0.00549382	0	0.00527058	0.00623537	0.00322143	0.00406953	0.00134177	0	0.00341876	0.00317325	0.00374829	0.00149119	0.00106653	0.00295849	0.00291954	0.00150129	0.00203564	0.00116444	0.00295262	0.0059884	0.00281107	0	0	0	0	0	0	0	0.00516994	0.00453341	0.00187804	0.00321634	0	0.00149535	0.00163518	0.00166533	0.00230041	0	0.00361569	0.00460273	0.0033118	0	0	0	0.00406908
Aquabacterium	0.00176045	0	0	0	0	0.00363302	0	0	0	0	0.00102312	0.0612975	0	0	0	0	0.00271924	0	0	0	0	0.00444943	0	0	0	0	0	0	0.00222691	0.00113678	0.00118429	0.00858427	0	0	0	0	0	0	0	0	0	0.0100214	0	0	0	0	0.00176527	0.00779412	0
Aquaspirillum	0	0	0	0	0	0	0	0	0	0	0	0	0	0	0	0	0	0	0	0	0	0	0	0	0	0	0	0	0	0	0	0	0	0	0	0	0	0	0	0	0	0.00460176	0	0	0	0	0	0	0
Aquisphaera	0	0	0	0	0	0	0	0	0	0	0	0	0	0	0	0	0.00122273	0	0	0	0	0	0	0	0	0	0	0	0	0	0	0	0	0	0	0	0	0	0	0	0	0	0	0	0	0	0	0	0
Aquitalea	0	0	0	0	0	0	0	0	0	0	0	0	0	0	0	0	0	0	0	0	0	0	0	0	0	0	0	0	0	0	0	0	0	0	0	0	0	0	0	0	0	0	0	0	0	0	0	0	0
Arcobacter	0.0139924	0.0123152	0.0065582	0.104924	0.0433535	0.00889382	0.00541587	0.00734462	0.0844684	0.0212289	0.014032	0.00582062	0.00761034	0.0169458	0.00916005	0.0102905	0.0069669	0.00622556	0.00676255	0.00495148	0.0363129	0.00660978	0.00544687	0.0141406	0.00856018	0.51229	0.443693	0.511301	0.460871	0.464498	0.454423	0.0604238	0.203449	0.211352	0.42093	0.332927	0.482951	0.293898	0.311703	0.381924	0.327959	0.0077004	0.149039	0.142548	0.277809	0.1114	0.0455384	0.0722821	0.0728179
Azoarcus	0	0	0	0	0	0.00249465	0	0	0	0	0	0	0	0	0	0	0	0	0	0	0	0	0	0	0	0	0	0	0	0	0	0	0	0	0	0	0	0	0	0	0	0	0	0	0	0	0.0011387	0	0
Azomonas	0	0	0	0	0	0	0	0	0	0	0	0.00149178	0	0	0	0	0	0	0	0	0	0	0	0	0	0	0	0	0	0	0	0.00105229	0	0	0	0	0	0	0	0	0	0	0	0	0	0	0	0.00436479	0
Azonexus	0.0266596	0.0295978	0.0240869	0.00330531	0.0290394	0.00132294	0.0170545	0.0247378	0.00429903	0.0205498	0.0150895	0.00436118	0	0	0.00117689	0.00535635	0	0.00168412	0	0	0.0182125	0.00299902	0.00131684	0	0	0	0	0	0	0	0	0.0231093	0.0194314	0.0269117	0.00166587	0.0102901	0.0224808	0.0311459	0.0183798	0.0119331	0.00519918	0.00215949	0.02295	0.0228428	0.00709818	0.0466866	0.0663872	0.0441559	0.0332999
Azospira	0.00138643	0	0	0	0	0.00105621	0	0.00107268	0	0	0.00157522	0.00145699	0	0	0	0	0	0	0	0	0	0	0	0	0	0.00120884	0.00127469	0.00172595	0.00165515	0.00179537	0.00178301	0.00258686	0	0.00108976	0.00118316	0	0	0.0011654	0.00130186	0.00145333	0.00191605	0.00191446	0	0	0.00113298	0.0120758	0.00115149	0.00102796	0.00103124
Azospirillum	0	0	0	0	0	0	0	0	0	0	0	0	0	0	0	0	0	0	0	0	0	0	0	0	0	0	0	0	0	0	0	0.00234823	0	0	0	0	0	0	0	0	0	0	0	0	0	0	0	0	0
Azovibrio	0.0105027	0	0	0	0	0.00898789	0	0	0	0	0.00405888	0	0	0	0	0	0	0	0	0	0	0.00129847	0	0	0	0	0	0	0	0	0	0.0121578	0	0	0	0	0.00610559	0	0	0	0	0.00158989	0	0	0	0.00247736	0.00449086	0	0
Bacteroides	0.00747123	0.0096892	0.00753761	0.0431328	0.0217467	0	0.00701793	0.00655964	0.0351791	0.0122155	0.00231164	0	0.00270633	0.0100197	0.00363093	0.00388387	0	0.00383257	0.00784685	0.00659943	0.00314419	0.00136615	0.00325628	0.00724266	0.00323206	0.0569595	0.082877	0.0533666	0.0724224	0.0835414	0.0841613	0.0140413	0.0299752	0.0339789	0.0451008	0.0388384	0.0505489	0.0474745	0.0441925	0.0405779	0.0502741	0.00170799	0.0432265	0.0662917	0.0721839	0.005915	0.00293018	0.00701141	0.063391
Bifidobacterium	0.00194515	0.00411608	0.00325995	0.00394024	0.00283468	0	0.00356993	0.00382308	0.006155	0.00115779	0	0	0.00277275	0.00268513	0.00302455	0	0	0.00162808	0.00315055	0	0	0	0	0.00290755	0	0.00296749	0.00313225	0.00342868	0.00241678	0.00230696	0.00224518	0.00191909	0.00437037	0.00522283	0.00492395	0.00450375	0.00254369	0.00765029	0.00834093	0.00762115	0.00674322	0	0.00419722	0.00458083	0.00452071	0	0.00107988	0	0.00368426
Blautia	0	0	0	0.00131056	0	0	0	0	0.00122437	0	0	0	0	0	0	0	0	0	0	0	0	0	0	0	0	0.00365228	0.0046856	0.00319534	0.00533395	0.00356016	0.00361763	0	0	0.00126585	0.00229173	0.00110637	0.0010528	0.00301636	0.00352557	0.00363361	0.00236214	0	0.00109521	0.00115123	0.00307709	0	0	0	0
Bosea	0.00203866	0	0	0	0	0.00355205	0	0	0	0	0.00107472	0.00379974	0	0	0	0	0.00314165	0	0	0	0	0.00218291	0	0	0	0	0	0	0	0	0	0.00153006	0	0	0	0	0	0	0	0	0	0.00355175	0	0	0	0	0	0.00206012	0
BRC1_genera_incertae_sedis	0	0	0	0	0	0	0	0	0	0	0	0	0	0	0	0	0	0	0	0	0	0	0	0	0	0	0	0	0	0	0	0	0	0	0	0	0	0	0	0	0	0	0	0	0	0	0	0	0.00107385
Buttiauxella	0	0	0	0	0	0	0	0	0	0	0	0	0	0	0	0	0	0	0	0	0	0	0	0	0	0	0	0	0	0	0	0	0	0	0	0	0	0	0	0	0	0	0	0	0	0	0	0	0
Candidatus Cloacamonas	0.0088161	0.0126694	0.00804974	0.0105166	0.00505584	0.00779831	0.0199304	0.0138677	0.0114426	0.00359	0.0118367	0.00161474	0.0156176	0.0134175	0.00462934	0.00931148	0.00456594	0.00323141	0.00179372	0.00128444	0.0318239	0.0186291	0.0102549	0.00258439	0.00209383	0	0	0	0	0	0	0.00487644	0.00873521	0.0070599	0.00233111	0.00433277	0	0.00139476	0.00141458	0	0.00211111	0.00768193	0.0182055	0.0182894	0.00330662	0	0.0106799	0.00677947	0.0378866
Candidatus Endomicrobium	0	0	0	0	0	0	0	0	0	0	0	0	0	0	0	0	0	0	0	0	0	0	0	0	0	0	0	0	0	0	0	0	0	0	0	0	0	0	0	0	0	0	0	0	0	0	0	0	0
Candidatus Hydrogenedens	0	0	0	0	0	0	0	0	0	0	0	0	0	0	0	0	0	0	0	0	0.00181789	0	0	0	0	0	0	0	0	0	0	0	0	0	0	0	0	0	0	0	0	0	0	0	0	0	0	0	0
Catellibacterium	0	0	0	0	0	0	0	0	0	0	0	0.00325986	0	0	0	0	0.00191808	0	0	0	0	0.00107487	0	0	0	0	0	0	0	0	0	0	0	0	0	0	0	0	0	0	0	0	0	0	0	0	0	0	0
Cellulosibacter	0	0	0	0	0	0	0	0	0	0	0	0	0	0	0	0	0	0	0	0	0	0	0	0	0	0	0	0	0	0	0	0	0	0	0	0	0	0	0	0	0	0	0	0	0	0	0	0	0
Cetobacterium	0.00118672	0.00157512	0.00110416	0.0011992	0.00113839	0	0.00134002	0.00125656	0.00163155	0	0	0	0	0	0	0	0	0	0	0	0	0	0	0	0	0	0.00244169	0.00180268	0.00119628	0.00196829	0.00205421	0	0.00333033	0.00345266	0.00190167	0.00335846	0.00109157	0.00435076	0.00427191	0.00320265	0.0046749	0	0.00316475	0.00322738	0.00317287	0	0	0	0.00159199
Chlorobium	0	0	0	0	0	0	0	0	0	0	0	0	0	0	0	0	0	0	0	0	0	0	0	0	0	0.00145731	0	0	0	0	0	0	0	0	0	0	0	0	0	0	0	0	0	0	0	0	0	0	0
Citrobacter	0	0	0	0	0	0	0	0	0	0	0	0	0	0	0	0	0	0	0	0	0	0	0	0	0	0	0	0	0	0	0	0	0	0	0	0	0	0	0	0	0	0	0	0	0	0	0	0	0
Cloacibacillus	0	0	0	0.00121098	0.00101412	0	0	0	0.00147531	0	0	0	0	0.00103692	0	0	0	0	0	0	0	0	0.00102845	0	0	0	0	0	0	0	0	0	0.0028992	0.00335006	0.00183403	0.00289012	0.00129543	0.00222266	0.0018904	0.00133864	0.00243539	0	0.00515419	0.00410559	0.00321084	0	0.00106389	0	0.00439802
Cloacibacterium	0	0	0	0	0	0	0	0	0	0	0	0	0	0	0	0	0	0	0	0	0.00244342	0.00106691	0	0	0	0.00574339	0.00476228	0.00396223	0.0044815	0.00480213	0.00445189	0.00109089	0	0	0	0	0.00175029	0	0	0	0	0	0	0	0	0	0	0.0219199	0
Clostridium III	0	0	0	0	0	0	0	0	0	0	0	0	0	0	0	0	0	0	0	0	0	0	0	0	0	0	0	0	0	0	0	0	0	0	0	0	0	0	0	0	0	0	0	0	0	0	0	0	0
Clostridium IV	0	0	0	0	0	0.00104549	0	0	0	0	0.00177592	0	0	0	0	0.00417248	0.00115807	0	0	0	0.00243947	0	0	0	0	0	0	0	0	0	0	0	0	0	0	0	0	0	0	0	0	0	0.00130793	0	0	0	0.00128959	0	0.00215549
Clostridium sensu stricto	0	0	0	0	0	0	0	0	0	0	0	0	0	0	0	0	0	0	0	0	0	0	0	0	0	0	0	0	0	0	0	0	0	0	0	0	0	0	0	0	0	0	0	0	0	0	0	0	0
Clostridium XI	0	0	0	0	0	0	0	0	0	0	0	0	0	0	0	0	0	0	0	0	0	0	0	0	0	0	0	0	0	0	0	0	0	0	0	0	0	0	0	0	0	0	0	0	0	0	0	0	0
Clostridium XlVa	0	0	0	0	0	0	0	0	0.00106529	0	0	0	0.00118638	0	0	0	0	0.00124599	0	0.00146932	0	0	0.00130347	0	0.00105582	0.00266105	0.00243959	0.00251502	0.00224508	0.00226263	0.00220718	0	0	0	0	0	0	0	0	0	0	0	0	0	0	0	0	0	0.0010766
Clostridium XlVb	0	0	0	0	0	0	0	0	0	0	0	0	0	0	0	0	0	0	0	0	0	0	0	0	0	0	0	0	0	0	0	0	0	0	0	0	0	0	0	0	0	0	0	0	0	0.0019453	0	0	0
Clostridium XVIII	0	0	0	0	0	0	0	0	0	0	0	0	0	0	0	0	0	0	0	0	0	0	0	0	0	0.00124721	0.00135766	0.00146938	0.00131305	0.00137369	0.00138652	0	0.00104004	0.00113032	0	0	0	0.00152603	0.00169959	0.00153153	0.00126914	0	0.00104777	0.00123153	0.00141601	0	0	0	0
Collinsella	0	0.0021277	0.00138321	0.00259221	0.00197089	0	0.00128294	0.00134752	0.00231901	0	0	0	0	0.0015178	0.00125269	0	0	0	0.0018446	0	0	0	0	0.00148375	0	0.00118952	0.00142596	0.00147009	0.00107864	0	0	0	0.00958605	0.0108256	0.00742647	0.00886713	0.00394707	0.00993632	0.0105791	0.00850565	0.0087103	0	0.00515317	0.00489254	0.00436625	0	0	0	0.00502519
Comamonas	0.00475033	0.00250318	0.00213938	0.0102746	0.00383142	0	0.00214429	0.0022808	0.0140268	0.0021445	0.0014073	0.00922256	0.00229201	0.00430708	0.00194872	0.001819	0.0039025	0.00180202	0.0018329	0.00119964	0.00514287	0.0043426	0.00277405	0.00358761	0.00288681	0.00971793	0.00937245	0.0145133	0.010712	0.0127718	0.0131464	0.00896178	0.0149968	0.0133531	0.0129707	0.0122015	0.00331612	0.00826241	0.00946084	0.00854562	0.00810618	0.00160837	0.0134619	0.0118342	0.0136829	0.0359702	0.00143216	0.0181851	0.00739325
Corallococcus	0	0	0	0	0	0.0101429	0	0	0	0	0	0	0	0	0	0	0	0	0	0	0	0	0	0	0	0	0	0	0	0	0	0	0	0	0	0	0	0	0	0	0	0	0	0	0	0	0.00117258	0.024355	0
Cronobacter	0	0	0	0	0	0	0	0	0	0	0	0	0	0	0	0	0	0	0	0	0	0	0	0	0	0	0	0	0	0	0	0	0	0	0	0	0	0	0	0	0	0	0	0	0	0	0	0	0
Dechloromonas	0	0	0	0	0	0.00140272	0	0	0	0	0.00582825	0.00126397	0	0	0	0.0010351	0.00704164	0	0	0	0.00142792	0.00709016	0	0	0	0	0	0	0	0	0	0.00142027	0	0	0	0	0.00482117	0	0	0	0	0.00196989	0	0	0	0.00621614	0.00900601	0.00169154	0
Delftia	0	0	0	0	0	0	0	0	0	0	0	0	0	0	0	0	0	0	0	0	0	0	0	0	0	0	0	0	0	0	0	0	0	0	0	0	0	0	0	0	0	0	0	0	0	0	0	0	0
Desulfatiferula	0.0342393	0.00419283	0.00262853	0.00218641	0.00186574	0.0238522	0.0213301	0.0123392	0.00716631	0.00131504	0.0312399	0.0286681	0.00408365	0.00306277	0.00161701	0.00233477	0.0137012	0.00148106	0.00264817	0	0.009874	0.0206474	0.00180003	0.00480159	0.00109592	0	0	0	0	0	0	0.0183888	0.00377364	0.00459268	0.00514539	0.00377127	0.0112338	0.0100475	0.0104052	0.0117767	0.0134206	0.0191172	0.0112276	0.0102621	0.00830365	0	0.0201488	0.00978346	0.00433709
Desulfobacter	0.00928709	0.0326016	0.0433555	0	0.0300083	0.0328127	0.110335	0.117033	0.00196013	0.0519396	0.0646472	0.115839	0.0967314	0.00333989	0.064545	0.0309988	0.158867	0.129417	0.00488462	0.064942	0.0747834	0.131981	0.159744	0.0172018	0.17677	0	0	0	0.00147826	0	0	0.00491955	0.0170301	0.00418748	0.00126052	0.00428292	0	0.00760603	0.00833771	0.0053001	0.00971523	0.007984	0.0161946	0.0138235	0.00187076	0	0.00996569	0.0116992	0.0158471
Desulfobulbus	0.0219416	0.0191328	0.023195	0.00604634	0.0188695	0.0161646	0.0177096	0.0212271	0.0117579	0.0211598	0.0223554	0.0209432	0.0215465	0.0191944	0.0229274	0.023435	0.0211787	0.0192968	0.0173886	0.0131662	0.0210222	0.0138572	0.0242235	0.0239283	0.0175079	0	0.00122943	0.00113116	0.00151373	0.00117548	0.00122981	0.010365	0.00508807	0.00607378	0.00458485	0.00524017	0.00331874	0.00332166	0.00401991	0.00489174	0.00408972	0.00979241	0.0087005	0.00539698	0.00475974	0.00274537	0.00900601	0.00345876	0.00744639
Desulfomicrobium	0.0392644	0.0216395	0.0199821	0.0107629	0.0160808	0.0281878	0.0370822	0.030637	0.0264883	0.0184122	0.0383673	0.0362641	0.0288467	0.0387175	0.0216943	0.0303984	0.0566539	0.0331686	0.0415461	0.0125886	0.0634261	0.0528185	0.0359261	0.0392351	0.0311535	0.00255292	0.00262061	0.0025745	0.00250111	0.0030904	0.00305176	0.0175902	0.0206068	0.0222587	0.0138356	0.0188844	0.00981684	0.0118557	0.0127127	0.0119707	0.0151424	0.0184978	0.0234152	0.0217379	0.0181881	0	0.0162078	0.0130467	0.0244218
Desulforegula	0.0297072	0.0107826	0.00949751	0.0102318	0.00749078	0.00231008	0.0496301	0.0398947	0.0324132	0.0155057	0.0100264	0.0179817	0.0226499	0.0308632	0.0294721	0.00557816	0.00825346	0.0253455	0.0338326	0.00899524	0.0130848	0.00747631	0.0103533	0.0264172	0.0133782	0	0	0	0	0	0	0.0173525	0.00643827	0.0105476	0.0125311	0.0106767	0.0025222	0.00393077	0.00500698	0.00643659	0.00575556	0.00657326	0.0186691	0.0201221	0.0197871	0	0.00570948	0.00662952	0.0198346
Desulforhabdus	0	0	0	0	0	0	0	0	0	0	0	0	0	0.00103239	0	0	0	0	0.00332893	0.00152075	0	0	0	0.00625817	0.00223416	0	0	0	0	0	0	0	0	0	0	0	0	0	0	0	0	0	0	0	0	0	0	0	0
Desulforhopalus	0	0	0	0	0	0	0	0	0	0	0.00198807	0	0	0	0	0	0	0	0	0	0	0	0	0	0	0	0	0	0	0	0	0	0	0	0	0	0	0	0	0	0	0	0	0	0	0	0	0	0
Desulfospira	0	0	0	0	0	0	0	0	0	0	0	0	0	0	0	0	0	0	0	0	0	0	0	0	0.00106919	0	0	0	0	0	0	0	0	0	0	0	0	0	0	0	0	0	0	0	0	0	0	0	0
Desulfovibrio	0.00237112	0.00283261	0.00255084	0.0032764	0.00341951	0	0.00222213	0.0034474	0.00731877	0.0058209	0.00204214	0.0015829	0.00337952	0.00794219	0.00490807	0.00278462	0.00188197	0.00445411	0.00832818	0.00624426	0.00459322	0.00148359	0.00402022	0.00899712	0.00596963	0.00205248	0.00193299	0.00244076	0.00208851	0.00194801	0.00188858	0.00194817	0.00388944	0.00425611	0.00335351	0.00376122	0.00146364	0.00307973	0.00316489	0.00291013	0.00336132	0.00304321	0.00423037	0.0035537	0.00552426	0.013889	0.00225182	0.00133838	0.00353995
Desulfovirga	0	0	0	0	0	0	0	0	0	0	0.0011337	0	0	0	0	0.00262606	0	0	0	0	0.00446652	0.00106558	0	0	0	0	0	0	0	0	0	0	0	0	0	0	0	0	0	0	0	0	0	0	0	0	0	0	0
Desulfuromonas	0.0061483	0.0131712	0.0303419	0.00287916	0.0313248	0.00764709	0.0729605	0.0584654	0	0.0482382	0.0102041	0.0713966	0.153108	0	0.0826475	0.188599	0.0309941	0.215621	0	0.0767209	0.113347	0.0220275	0.0978031	0	0.0984477	0	0	0	0	0	0	0	0.00792789	0	0	0	0	0	0	0	0	0	0	0	0	0	0	0.00380842	0
Devosia	0	0	0	0	0	0	0	0	0	0	0	0.00221341	0	0	0	0	0.00166194	0	0	0	0	0	0	0	0	0	0	0	0	0	0	0	0	0	0	0	0	0	0	0	0	0	0	0	0	0	0	0	0
Dialister	0	0.0012268	0.00110416	0.00191016	0.00118271	0	0.00114803	0.00112112	0.00196676	0	0	0	0	0.0012923	0	0	0	0.00137408	0.00122817	0	0	0	0.00114495	0.00176477	0.00121843	0.00435155	0.00517377	0.0048062	0.00394651	0.00379301	0.00373071	0	0.00143724	0.00194071	0.00204574	0.00187252	0	0.00148278	0.00160619	0.0017696	0.00155144	0	0	0	0.00143241	0	0	0	0
Diaphorobacter	0	0	0	0	0	0	0	0	0	0	0	0	0	0	0	0	0	0	0	0	0	0	0	0	0	0	0	0	0	0	0	0	0	0	0	0	0	0	0	0	0	0	0	0	0	0	0.00105111	0	0
Dongia	0	0	0	0	0	0.00214933	0	0	0	0	0	0	0	0	0	0	0	0	0	0	0	0	0	0	0	0	0	0	0	0	0	0	0	0	0	0	0	0	0	0	0	0	0	0	0	0	0.00161886	0	0
Dysgonomonas	0	0.00141571	0.00108556	0.00295625	0.00131306	0	0	0	0.00308413	0.00100313	0.00125985	0	0	0.0011139	0.00107583	0.00110013	0	0	0.00106851	0.0020754	0.00139426	0.00136747	0	0.00105567	0.00101796	0.00192046	0.00197573	0.00172419	0.00187573	0.002483	0.00238172	0	0	0	0.00188453	0	0	0.0010135	0	0.00108145	0.00122469	0	0	0	0.00201227	0.00869202	0	0	0.00134185
Elizabethkingia	0	0	0	0	0	0	0	0	0	0	0	0	0	0	0	0	0	0	0	0	0	0	0	0	0	0	0	0	0	0	0	0	0	0	0	0	0	0	0	0	0	0	0	0	0	0.00274883	0	0	0
Elusimicrobium	0.00213332	0.00108038	0	0.00340167	0.00137476	0	0	0	0.00107381	0	0	0	0	0	0	0	0	0	0	0	0	0	0	0	0	0	0	0	0	0	0	0.00611071	0.00187944	0.00199894	0.0027485	0.00179599	0.00638071	0.00599046	0.00625007	0.00572353	0.0044214	0	0.00232918	0.00490276	0.0100113	0	0	0.00253941	0.0162685
Enterobacter	0	0	0	0	0	0	0	0	0	0	0	0	0	0	0	0	0	0	0	0	0	0	0	0	0	0	0	0	0	0	0	0	0	0	0	0	0	0	0	0	0	0	0	0	0	0	0	0	0
Enterococcus	0	0	0	0	0	0	0	0	0	0	0	0	0	0	0	0	0	0	0	0	0	0	0	0	0	0	0	0	0	0	0	0	0	0	0	0	0	0	0	0	0	0	0	0	0	0	0	0	0
Erysipelothrix	0	0	0	0	0	0	0	0	0	0	0	0	0	0	0	0	0	0	0	0	0	0	0	0	0	0	0	0	0	0	0	0	0	0	0	0	0	0	0	0	0	0	0	0	0	0.00816391	0	0	0
Erysipelotrichaceae_incertae_sedis	0	0	0	0	0	0	0	0	0	0	0	0	0	0	0	0	0	0	0	0	0	0	0	0	0	0.00105991	0.00121561	0.00113644	0.00104361	0.00118173	0.00121808	0	0.0022903	0.00252927	0.00182338	0.00189263	0.001406	0.00332116	0.00319226	0.00282556	0.00273992	0	0.002194	0.00223858	0.00231256	0	0	0	0.00241845
Escherichia/Shigella	0	0	0	0	0	0	0	0.00105982	0	0	0	0	0	0	0	0	0	0.00794243	0.00768719	0.0227585	0	0	0	0	0	0.00271875	0.00261307	0.0026287	0.00222734	0.00175792	0.00178207	0	0.00113187	0.00238611	0.00149586	0.00131846	0	0.00115333	0.00120364	0.00160162	0.00105844	0	0	0	0.00105964	0	0.00231832	0	0.00225169
Eubacterium	0	0	0	0	0	0	0	0	0	0	0	0	0	0	0	0	0	0	0	0	0	0	0	0	0	0	0	0	0	0	0	0	0	0	0	0	0	0	0	0	0	0	0	0	0	0	0	0	0
Faecalibacterium	0	0.00430972	0.00239326	0.00814602	0.00338475	0	0.00269561	0.00291056	0.00568627	0.00124246	0	0	0.00167919	0.00147795	0.0012315	0	0	0.0016783	0.00185805	0	0	0	0.00114973	0.00241016	0	0.0273852	0.0230027	0.0230125	0.0222362	0.0222549	0.0227526	0	0.00660756	0.00746614	0.00747557	0.00635615	0.00192113	0.00699491	0.00808088	0.00818475	0.0070963	0	0.00435535	0.00434321	0.00750202	0	0	0	0.00656816
Ferrimonas	0	0	0	0	0	0	0	0	0	0	0	0	0	0	0	0	0	0	0	0	0	0	0	0	0	0	0	0	0	0	0	0	0	0	0	0	0	0	0	0	0	0	0	0	0	0	0	0	0
Fervidicella	0	0	0	0	0	0	0	0	0	0	0	0	0	0	0	0	0	0	0	0	0	0	0	0	0	0	0	0	0	0	0	0	0	0	0	0	0	0	0	0	0	0	0	0	0	0	0	0	0
Flavobacterium	0	0	0	0	0	0	0	0	0	0	0	0	0	0	0	0	0.00169638	0	0	0	0	0.00159704	0	0	0	0.00182359	0.00279954	0.00174672	0.00280905	0.00182128	0.00194536	0.00240739	0	0	0	0	0	0	0	0	0	0.0012822	0	0	0	0	0	0.004273	0
Flavonifractor	0.0012352	0.00169319	0.00125955	0.00121205	0	0	0.00179794	0.00171332	0.0016609	0	0	0	0.00102186	0.00122348	0	0	0	0	0.00105096	0	0	0	0	0.00129828	0	0.00170016	0.00172892	0.00160559	0.00164477	0.00157501	0.00156905	0	0.00149109	0.00169912	0.00141293	0.00149163	0	0.00138822	0.00162632	0.00174643	0.00151111	0	0.00156146	0.0015312	0.00171026	0	0	0	0.00127772
Fluviicola	0	0	0	0	0	0.00806981	0	0	0	0	0	0	0	0	0	0	0	0	0	0	0	0	0	0	0	0	0	0	0	0	0	0	0	0	0	0	0	0	0	0	0	0.00638447	0	0	0	0	0	0	0
Fusibacter	0	0	0	0	0	0	0	0	0	0	0	0	0	0	0	0	0	0	0	0	0	0	0	0	0	0	0	0	0	0	0	0	0	0	0	0	0	0	0	0	0	0	0	0	0	0	0	0	0
Fusobacterium	0	0	0	0	0	0	0	0	0	0	0	0	0	0	0	0	0	0	0	0	0	0	0	0	0	0	0	0	0	0.00125851	0.00131239	0	0	0	0	0	0	0	0	0.00104206	0.0010428	0	0	0	0	0.00176184	0	0	0
Gemmiger	0.00234342	0.00341354	0.00260774	0.00393382	0.00331263	0	0.00375933	0.00345531	0.00441456	0.00145328	0	0	0.00285425	0.0020992	0.00220627	0.00273563	0	0.00328163	0.00247447	0.0014158	0.00114352	0	0.00307103	0.00276892	0.00214951	0.00992643	0.010231	0.0112856	0.00856467	0.00950843	0.00979998	0.00224546	0.0094636	0.00987513	0.00685203	0.00816264	0.00300746	0.0083957	0.00840937	0.0071479	0.00713499	0.00109019	0.00931723	0.00895104	0.00750979	0	0.00170197	0	0.00855139
Gemmobacter	0.00269435	0	0	0	0	0.00310789	0	0	0	0	0.00130245	0.0043602	0	0	0	0.00130591	0.00352964	0	0	0	0	0.00176425	0	0	0	0	0	0	0	0	0	0.00129393	0	0	0	0	0	0	0	0	0	0.00117936	0	0	0	0	0	0.0049611	0
Geobacter	0.0707251	0.284046	0.347287	0.243157	0.307845	0.0691917	0.109779	0.193438	0.237106	0.397731	0.0649192	0.0557865	0.160631	0.355885	0.316908	0.104636	0.0291609	0.14065	0.442241	0.54789	0.0598867	0.0308925	0.177955	0.432432	0.247553	0	0	0	0.00110675	0.00101661	0	0.00531009	0.016659	0.00318437	0.0030839	0.00359679	0.00579221	0.00647081	0.00501905	0.0101206	0.00936956	0.00475762	0.00160023	0.00176444	0.00198466	0.217557	0.00755019	0.00444537	0.00244044
Geothrix	0.00812693	0.0137769	0.0143092	0.0184249	0.0213965	0.00677545	0.0133289	0.0127367	0.0174329	0.0227997	0.01025	0.00606411	0.0120283	0.0177173	0.0131178	0.0104535	0.00535198	0.00624158	0.0134894	0.00818134	0.0102072	0.00453104	0.00470777	0.0101465	0.00639285	0	0	0	0	0	0	0.00203339	0.00341073	0.00459753	0.00300792	0.00409794	0	0	0	0.00114807	0.00101235	0.00382249	0.00357284	0.00437861	0.00284152	0	0.00451196	0.00192698	0.00456111
Gp3	0	0	0	0	0	0.00353181	0	0	0	0	0.0026393	0.00289145	0	0	0	0	0.00156621	0	0	0	0.00123656	0	0	0	0	0	0	0	0	0	0	0	0	0	0	0	0	0	0	0	0	0.00136253	0	0	0	0	0.00159584	0	0
Gp7	0.00150071	0	0	0	0	0.00271256	0	0	0	0	0.0042137	0.0053748	0.00212673	0	0.00133175	0.00731432	0.00806702	0.00276781	0	0.00121563	0.0104903	0.00551434	0.00409375	0	0.003016	0	0	0	0	0	0	0	0	0	0	0	0	0	0	0	0	0	0	0	0	0	0	0	0
Gracilibacter	0	0	0	0	0	0	0	0	0	0	0	0	0	0	0	0	0	0	0	0	0	0	0	0	0	0	0	0	0	0	0	0	0	0	0	0	0	0	0	0	0	0	0	0	0	0.00162883	0	0	0
Haematobacter	0	0	0	0	0	0	0	0	0	0	0	0	0	0	0	0	0	0	0	0	0	0	0	0	0	0	0	0	0	0	0	0	0	0	0	0	0	0	0	0	0	0	0	0	0	0	0	0	0
Holophaga	0	0.00144523	0.0016349	0.00576903	0.00332045	0	0.00145807	0.00126645	0.00996731	0.00323057	0.00115828	0	0.00154486	0.02271	0.00274337	0.00135846	0	0.00158587	0.018608	0.0032382	0.00203168	0.00105364	0.00156989	0.0163906	0.00416983	0	0	0	0	0	0	0	0	0	0	0	0	0	0	0	0	0	0	0	0.00190873	0	0	0	0
Hydrogenoanaerobacterium	0	0	0	0	0	0	0	0	0	0	0	0	0	0	0	0	0	0	0	0	0	0	0	0	0	0	0	0	0	0	0	0	0	0	0	0	0	0	0	0	0	0	0	0	0	0	0	0	0
Hydrogenophaga	0	0	0	0	0	0	0	0	0	0	0	0.00118558	0	0	0	0	0	0	0	0	0	0	0	0	0	0	0	0	0	0	0	0.0013561	0	0	0	0	0	0	0	0	0	0	0	0	0	0	0	0	0
Ignatzschineria	0	0	0	0	0	0	0	0	0	0	0	0	0	0	0	0	0	0	0	0	0	0	0	0	0	0	0	0	0.00140431	0	0	0	0	0	0	0	0	0	0	0	0	0	0	0	0	0	0	0	0
Ignavibacterium	0	0	0	0	0	0.00213028	0	0	0	0	0	0	0	0	0	0	0	0	0	0	0	0	0	0	0	0	0	0	0	0	0	0	0	0	0	0	0	0	0	0	0	0	0	0	0	0	0.00155109	0	0
Insolitispirillum	0	0	0	0	0	0	0	0	0	0	0	0	0	0	0	0	0	0	0	0	0	0	0	0	0	0	0	0	0	0	0	0	0	0	0	0	0	0	0	0	0	0	0	0	0	0	0	0	0
Janthinobacterium	0	0	0	0	0	0	0	0	0	0	0	0	0	0	0	0	0	0	0	0	0	0	0	0	0	0	0	0	0	0	0	0	0	0	0	0	0	0	0	0	0	0	0	0	0	0	0	0	0
Kaistia	0	0	0	0	0	0.00149441	0	0	0	0	0	0	0	0	0	0	0	0	0	0	0	0	0	0	0	0	0	0	0	0	0	0	0	0	0	0	0	0	0	0	0	0.00251619	0	0	0	0	0	0	0
Klebsiella	0	0	0	0	0	0	0	0	0	0	0	0	0	0	0	0	0	0.00568336	0.00228265	0.00562011	0	0	0	0	0	0.00110741	0	0	0	0	0	0	0	0	0	0	0	0	0	0	0	0	0	0	0	0	0	0	0
Kluyvera	0	0	0	0	0	0	0	0	0	0	0	0	0	0	0	0	0	0	0	0.00103839	0	0	0	0	0	0	0	0	0	0	0	0	0	0	0	0	0	0	0	0	0	0	0	0	0	0	0	0	0
Lachnospira	0	0	0	0	0	0	0	0	0	0	0	0	0	0	0	0	0	0	0	0	0	0	0	0	0	0.00169023	0.00151815	0.00194839	0.00176501	0.0016752	0.0017084	0	0.00149256	0.00158404	0.00114193	0.00133027	0	0.0015039	0.00163035	0.00139656	0.00118189	0	0.00144464	0.00145272	0.00154545	0	0	0	0.00120396
Lachnospiracea_incertae_sedis	0	0	0	0	0	0	0	0	0	0	0	0	0	0	0	0	0	0	0	0	0	0	0	0	0	0.00344888	0.00317583	0.00387178	0.00366928	0.0035536	0.00356461	0	0.00248798	0.00269495	0.00181597	0.00220224	0.00131272	0.00264466	0.0029	0.00243515	0.00212181	0	0.00271227	0.00254701	0.0028234	0	0	0	0.00261774
Lactococcus	0	0	0	0	0	0	0	0	0	0	0	0	0	0	0	0	0	0	0	0	0	0	0	0	0	0	0	0	0	0	0	0	0	0	0	0	0	0	0	0	0	0	0	0	0	0	0	0	0
Leclercia	0	0	0	0	0	0	0	0	0	0	0	0	0	0	0	0	0	0	0	0	0	0	0	0	0	0	0	0	0	0	0	0	0	0	0	0	0	0	0	0	0	0	0	0	0	0	0	0	0
Legionella	0	0	0	0	0	0.0164516	0	0	0	0	0.00170055	0	0	0	0	0.00131125	0	0	0	0	0.00104454	0	0	0	0	0	0	0	0	0	0	0.00341406	0	0	0	0	0	0	0	0	0	0.0476903	0	0	0	0.00124362	0.00509633	0.0044769	0
Lentisphaera	0	0	0	0	0	0	0	0	0	0	0	0	0	0	0	0	0	0	0	0	0	0	0	0	0	0	0	0	0	0	0	0	0	0	0	0	0	0	0	0	0	0	0	0	0	0	0	0	0
Leptotrichia	0	0	0	0	0	0	0	0	0	0	0	0	0	0	0	0	0	0	0	0	0	0	0	0	0	0	0	0	0	0	0.0010806	0	0	0	0	0	0	0	0	0	0	0	0	0	0	0	0	0	0
Longilinea	0	0	0	0	0	0	0	0	0	0	0	0	0	0	0	0	0	0	0	0	0	0	0.00174464	0	0	0	0	0	0	0	0	0	0	0	0	0	0	0	0	0	0	0	0	0	0	0	0	0	0
Lutaonella	0	0	0	0	0	0	0	0	0	0	0	0	0	0	0	0	0	0	0	0	0	0	0	0	0	0	0	0	0.0010289	0	0	0	0	0	0	0	0	0	0	0	0	0	0	0	0	0	0	0	0.00243357
Luteolibacter	0	0	0	0	0	0.0026304	0	0	0	0	0.00114517	0	0	0	0	0.0013353	0	0	0	0	0	0	0	0	0	0	0	0	0	0	0	0	0	0	0	0	0	0	0	0	0	0	0	0	0	0	0	0	0
Macromonas	0	0	0	0	0	0	0	0	0	0	0	0	0	0	0	0	0	0	0	0	0	0	0	0	0	0	0.00178088	0.00143982	0.00129143	0	0.00105854	0	0	0	0	0	0	0	0	0	0	0.00679821	0	0	0	0	0	0.00234461	0
Meniscus	0	0	0	0	0	0	0.00301213	0.00195059	0.0010918	0.00166324	0	0.00191898	0.00404365	0.00221331	0.0027181	0.00206575	0.00221705	0.00374233	0.00214579	0.00133448	0.003162	0.00207211	0.00483286	0.00144722	0.00277321	0	0	0	0	0	0	0	0	0	0	0	0	0	0	0	0	0	0	0	0	0	0	0.00141896	0.00123465
Methylobacillus	0	0	0	0	0	0.00172542	0	0	0	0	0	0.00427496	0	0	0	0	0	0	0	0	0	0	0	0	0	0	0	0	0	0	0	0.00280895	0	0	0	0	0.0042704	0	0	0	0	0	0	0	0	0	0	0.0240831	0
Methylophilus	0	0	0	0	0	0	0	0	0	0	0	0	0	0	0	0	0	0	0	0	0	0	0	0	0	0	0	0	0	0	0	0	0	0	0	0	0.0018944	0	0	0	0	0	0	0	0	0	0	0	0
Methylotenera	0	0	0	0	0	0	0	0	0	0	0	0	0	0	0	0	0	0	0	0	0	0	0	0	0	0	0	0	0	0	0	0.00187999	0	0	0	0	0.00512773	0	0	0	0	0	0	0	0	0	0	0.00310139	0
Methyloversatilis	0	0	0	0	0	0.00105978	0	0	0	0	0	0	0	0	0	0	0	0	0	0	0	0	0	0	0	0	0	0	0	0	0	0	0	0	0	0	0	0	0	0	0	0	0	0	0	0	0	0.00279518	0
Microvirga	0	0	0	0	0	0.00112765	0	0	0	0	0	0	0	0	0	0	0.00136382	0	0	0	0	0.00101648	0	0	0	0	0	0	0	0	0	0	0	0	0	0	0	0	0	0	0	0.00146858	0	0	0	0	0	0	0
Microvirgula	0	0	0	0	0	0	0	0	0	0	0	0	0	0	0	0	0	0	0	0	0	0	0	0	0	0	0	0	0	0	0	0	0	0	0	0	0	0	0	0	0	0	0	0	0	0	0	0	0
Mitsuokella	0	0	0	0	0	0	0	0	0	0	0	0	0	0	0	0	0	0	0	0	0	0	0	0	0	0	0	0	0	0.00101005	0.00102195	0	0	0	0	0	0	0	0	0	0	0	0	0	0	0	0	0	0
Moraxella	0	0	0	0	0	0	0	0	0	0	0	0	0	0	0	0	0	0	0	0	0	0	0	0	0	0	0	0	0.00102069	0	0	0	0	0	0	0	0	0	0	0	0	0	0	0	0	0	0	0	0
Morganella	0	0	0	0	0	0	0	0	0	0	0	0	0	0	0	0	0	0	0	0	0	0	0	0	0	0	0	0	0	0	0	0	0	0	0	0	0	0	0	0	0	0	0	0	0	0	0	0	0
Myxococcus	0	0	0	0	0	0.00334367	0	0	0	0	0	0	0	0	0	0	0	0	0	0	0	0	0	0	0	0	0	0	0	0	0	0	0	0	0	0	0	0	0	0	0	0	0	0	0	0	0.0024788	0.00581528	0
Natranaerovirga	0	0	0	0	0	0	0	0	0	0	0	0	0	0	0	0	0	0	0	0	0	0	0	0	0	0	0	0	0	0	0	0	0	0	0	0	0	0	0	0	0	0	0	0	0	0	0	0	0
Neochlamydia	0	0	0	0	0	0.0297739	0	0	0	0	0.00881978	0	0	0	0	0.0180724	0	0	0	0	0.00596834	0	0	0	0	0	0	0	0	0	0	0	0	0	0	0	0	0	0	0	0	0.0712695	0	0	0	0.00182266	0.00579387	0	0
Nitratifractor	0	0	0	0	0	0	0	0	0	0	0	0	0	0	0	0	0	0	0	0	0	0	0	0	0	0	0	0	0	0	0	0.00190556	0	0	0	0	0.00902659	0	0	0	0	0	0	0	0	0	0.00175184	0	0
Nitrobacter	0	0	0	0	0	0.00277805	0	0	0	0	0	0.00156232	0	0	0	0	0.00155865	0	0	0	0	0.00112596	0	0	0	0	0	0	0	0	0	0	0	0	0	0	0	0	0	0	0	0.00130308	0	0	0	0	0	0	0
Novispirillum	0.00245539	0	0	0	0	0	0	0	0	0	0	0	0	0	0	0	0	0	0	0	0	0	0	0	0	0	0	0.00443244	0	0	0	0.0108859	0	0	0	0	0.00259452	0	0	0	0	0	0	0	0	0.0505624	0	0.0139731	0
Oligosphaera	0.00350243	0.0043723	0.00226303	0	0.00131827	0.00113718	0.0090805	0.00510733	0	0	0.00551615	0	0.00396894	0	0.00189982	0.00615272	0.00361026	0.00585075	0.00125332	0.00150268	0.0060528	0.0045808	0.0058298	0.00138259	0.00471779	0	0	0	0	0	0	0.00190405	0.0074134	0.00575107	0	0.00387491	0	0.00535772	0.00446433	0.00152747	0.00412758	0	0.00754815	0.00577731	0	0	0.0030133	0.00284002	0.00557265
Opitutus	0.00932288	0.00175577	0.0011337	0	0	0.0121005	0.00136078	0.00147604	0	0	0.0027335	0.002112	0	0.00255291	0	0	0	0	0	0	0	0.00120492	0	0	0	0	0.0010019	0	0.0012871	0	0	0.00459068	0.00145531	0.0019057	0.00125682	0.0015944	0.00114974	0.0018077	0.00206994	0.0016885	0.00216296	0.00620049	0.00203433	0.00194001	0.00150748	0	0.00485913	0.00533599	0.00247343
Ornithobacterium	0.0216033	0.0407629	0.0387615	0.0245194	0.0377772	0.00336629	0.036178	0.0271461	0.0160759	0.0269462	0.0120661	0.0042289	0.0296557	0.0142679	0.0348757	0.0138118	0.00941321	0.0150603	0.00926217	0.0101789	0.0151158	0.0218816	0.0235083	0.0136029	0.0234798	0	0.00167235	0	0	0	0	0.0115075	0.0686631	0.0583052	0.0204681	0.042572	0.0264766	0.048393	0.0416024	0.025287	0.0444428	0.00386024	0.0627465	0.0545823	0.0179724	0.00515993	0.00789097	0.011358	0.0620487
Oscillibacter	0	0	0	0	0	0	0	0	0	0	0	0	0	0	0	0	0	0	0	0	0	0	0	0	0	0.00145329	0.00141213	0.00127159	0.00133554	0.00137306	0.00138746	0	0	0	0	0	0	0	0	0	0	0	0	0	0	0.00946292	0	0	0
Paludibacter	0.00166002	0.00461908	0.00375786	0.012658	0.00326744	0	0.0032106	0.00228475	0.00804032	0.00387513	0.00177264	0	0.00259766	0.00234281	0.00475729	0.00143774	0	0.00147451	0	0	0.00147476	0.00133231	0.00305098	0.00136385	0.00277321	0.00163334	0.00479203	0.00164606	0.00354212	0.00248019	0.00272941	0.00224646	0.00201295	0.00176983	0.00311725	0.00173258	0.00473313	0.00407663	0.0035135	0.00406399	0.00349959	0.00117856	0.00172776	0.00174509	0.00353442	0.00334468	0.00284003	0.00192768	0.00319269
Pantoea	0	0	0	0	0	0	0	0	0	0	0	0	0	0	0	0	0	0	0	0	0	0	0	0	0	0	0	0	0	0	0	0	0	0	0	0	0	0	0	0	0	0	0	0	0	0	0	0	0
Parabacteroides	0.0428291	0.0790309	0.0552254	0.115838	0.0558193	0.00633129	0.0729125	0.0566215	0.087687	0.0365834	0.022706	0.015414	0.0392879	0.0569981	0.0313874	0.0297303	0.0134593	0.0270893	0.0394413	0.00898481	0.0285543	0.0217701	0.022964	0.0537532	0.0269458	0.0234058	0.0405211	0.0252111	0.0298914	0.0393693	0.0394308	0.0152454	0.0898212	0.0986847	0.0884269	0.0902045	0.0419499	0.0853719	0.0847096	0.0699909	0.0774824	0.00635554	0.0926045	0.102235	0.089988	0.0171665	0.013243	0.00610188	0.101326
Parachlamydia	0	0	0	0	0	0.00931892	0	0	0	0	0.00341012	0	0	0	0	0.00585876	0	0	0	0	0.00246784	0.00161363	0	0	0	0	0	0	0	0	0	0	0	0	0	0	0	0	0	0	0	0.0403586	0	0	0	0.00103446	0.00762692	0	0
Paracoccus	0	0	0	0	0	0	0	0	0	0	0	0.0014859	0	0	0	0	0	0	0	0	0	0	0	0	0	0	0	0	0	0	0	0	0	0	0	0	0	0	0	0	0	0	0	0	0	0	0	0	0
Parcubacteria_genera_incertae_sedis	0	0	0	0	0	0	0	0	0	0	0	0	0	0	0	0	0	0	0	0	0	0	0	0	0	0	0	0	0	0	0	0.00199579	0	0	0	0	0	0	0	0	0	0	0	0	0	0	0	0.00188354	0.00115173
Pelobacter	0.00195554	0.00122916	0.00101661	0.0027496	0.00163372	0.00119076	0	0.00111025	0.00147152	0	0.00419978	0.00152117	0.00170636	0	0.00109295	0.00115981	0.00255464	0.00116229	0	0	0.00261103	0.00373749	0	0.0010641	0	0	0	0	0	0	0	0	0	0	0.00261972	0	0	0.00153056	0.00165047	0.00246411	0.00182222	0	0	0	0.00148418	0	0.00134969	0	0.00172072
Petrimonas	0	0	0	0	0	0.0030043	0.00191339	0.00119725	0	0	0.00387785	0.00330101	0.00178259	0	0.00121846	0.00413952	0.00453487	0.00150872	0	0	0.00428968	0.00628799	0.00418638	0	0.00236335	0.00157538	0.00118125	0	0	0	0	0	0	0	0	0	0	0	0	0	0	0	0	0	0	0	0	0	0
Phascolarctobacterium	0	0	0	0	0	0	0	0	0	0	0	0	0	0	0	0	0	0	0	0	0	0	0	0	0	0	0	0	0	0	0	0	0	0	0	0	0	0	0	0	0	0	0	0	0	0	0	0	0
Phaselicystis	0	0	0	0	0	0	0	0	0	0	0	0	0	0	0	0	0	0	0	0	0	0	0	0	0	0	0	0	0	0	0	0	0	0	0	0	0	0	0	0	0	0	0	0	0	0	0	0	0
Phenylobacterium	0.0356915	0	0	0	0	0.0296917	0	0	0	0	0.0203182	0.0279014	0	0	0	0.0235099	0.0623107	0	0	0	0.0120403	0.02178	0.00141233	0	0	0	0	0	0	0	0	0.011292	0	0	0	0	0	0	0	0	0	0.00702637	0	0	0	0	0.0072043	0.015055	0
Pleomorphomonas	0	0	0	0	0	0	0	0	0	0	0	0	0	0	0	0	0	0	0	0	0	0	0	0	0	0	0	0	0	0	0	0	0	0	0	0	0	0	0	0	0	0	0	0	0	0	0	0	0
Prevotella	0	0	0	0	0	0	0	0	0	0	0	0	0	0	0	0	0	0	0	0	0	0	0	0	0	0.0184092	0.0169154	0.0145189	0.0227332	0.0194866	0.0194653	0	0	0	0	0	0	0	0	0	0	0	0	0	0	0	0	0	0
Prosthecobacter	0	0	0	0	0	0.0309218	0	0	0	0	0.00874278	0.00402657	0	0	0	0.00522451	0.0148466	0	0	0	0.00228968	0.0106253	0	0	0	0	0	0	0	0	0	0	0	0	0	0	0	0	0	0	0	0.00735736	0	0	0	0	0.00315971	0.00869454	0
Proteiniclasticum	0	0.00123034	0	0.00165105	0	0	0.0026515	0.00208801	0.00401969	0	0.00409738	0.00178474	0.00289425	0.00235277	0.00257955	0	0	0	0	0	0	0.00148226	0	0	0	0	0	0	0	0	0	0	0.00193845	0.00124124	0.0015797	0.00100535	0	0.00248169	0.00221808	0.00330344	0.00219671	0	0.00320658	0.00343252	0.00515149	0.00198782	0.00333682	0	0.00598909
Proteiniphilum	0	0	0	0	0	0	0	0	0	0	0	0	0	0	0	0	0	0	0	0	0	0	0	0	0	0	0	0	0	0	0	0	0	0	0	0	0	0	0	0	0	0	0	0	0	0	0	0	0
Proteocatella	0	0.00259764	0.00155611	0.00195406	0.00174061	0	0.00399672	0.00298867	0.00385871	0	0.00153672	0.00147365	0.00201352	0.0011148	0.00188434	0.00226173	0.00104386	0.00164118	0.00159955	0	0.00103662	0.00191685	0.00112967	0.00120555	0	0.0030716	0.0037763	0.00332169	0.00234455	0.00374525	0.00348344	0	0.0125856	0.0110328	0.00722634	0.00960748	0.00308135	0.00772372	0.00860823	0.00831914	0.00679836	0	0.0136603	0.0127387	0.0107008	0	0	0	0.00998854
Pseudobutyrivibrio	0	0	0	0.00131591	0	0	0	0	0.00105487	0	0	0	0	0	0	0	0	0	0	0	0	0	0	0	0	0.0043105	0.00459592	0.00409492	0.004946	0.00399652	0.00397939	0	0	0	0.00150975	0	0	0.00159092	0.001764	0.00196596	0.0014856	0	0	0	0.0019536	0	0	0	0
Pseudoflavonifractor	0	0	0	0	0	0	0	0	0	0	0	0	0	0	0	0	0	0	0	0	0	0	0	0	0	0	0	0	0	0	0	0	0	0	0	0	0	0	0	0	0	0	0	0	0	0	0	0	0
Pseudomonas	0.00861754	0.00132362	0.00101552	0.00387814	0.0016876	0.00313528	0	0.00105192	0.00511338	0.00108434	0.00417111	0.011969	0	0.00195793	0	0.00144576	0.00375806	0	0	0	0.00291324	0.00545662	0	0.00203267	0.00104246	0.00714248	0.0113494	0.0106397	0.0145266	0.0111268	0.0120625	0.0137816	0.0119523	0.0115943	0.0102218	0.0124735	0.00774216	0.00411285	0.00427352	0.0045384	0.00494898	0.00862349	0.00795165	0.0160387	0.0129555	0.0083711	0.0058463	0.00785928	0.00510124
Pseudoramibacter	0	0	0	0	0	0	0	0	0	0	0	0	0	0	0	0	0	0	0	0	0	0	0	0	0	0	0	0	0	0	0	0	0	0	0	0	0	0	0	0	0	0	0	0	0	0	0	0	0
Pseudorhodoferax	0	0	0	0	0	0	0	0	0	0	0	0	0	0	0	0	0	0	0	0	0	0	0	0	0	0	0	0.00111603	0	0	0	0.00344965	0	0	0	0	0.00110101	0	0	0	0	0	0	0	0	0.0188808	0.00124675	0.00295984	0
Pseudoxanthomonas	0	0	0	0	0	0.00228984	0	0	0	0	0	0.00150941	0	0	0	0	0	0	0	0	0	0	0	0	0	0	0	0	0	0	0	0	0	0	0	0	0	0	0	0	0	0.001806	0	0	0	0.00170893	0	0	0
Psychrilyobacter	0	0	0	0	0	0	0	0	0	0	0	0	0	0	0	0	0	0	0	0	0	0	0	0	0	0.00107789	0.00118418	0	0	0.0012635	0.00123497	0	0	0	0	0	0	0	0	0	0	0	0	0	0	0	0	0	0
Psychrobacter	0	0	0	0	0	0	0	0	0	0	0	0	0	0	0	0	0	0	0	0	0	0	0	0	0	0	0	0	0	0	0	0	0	0	0	0	0	0	0	0	0	0	0	0	0	0	0	0	0
Pyxidicoccus	0	0	0	0	0	0.00187664	0	0	0	0	0	0	0	0	0	0	0	0	0	0	0	0	0	0	0	0	0	0	0	0	0	0	0	0	0	0	0	0	0	0	0	0	0	0	0	0	0.00151208	0.00233901	0
Quatrionicoccus	0	0	0	0	0	0	0	0	0	0	0	0	0	0	0	0	0	0	0	0	0	0	0	0	0	0	0	0	0	0	0	0.00109791	0	0	0	0	0	0	0	0	0.00137119	0	0	0	0	0	0	0	0
Raoultella	0	0	0	0	0	0	0	0	0	0	0	0	0	0	0	0	0	0	0	0	0	0	0	0	0	0	0	0	0	0	0	0	0	0	0	0	0	0	0	0	0	0	0	0	0	0	0	0	0
Rheinheimera	0	0	0	0	0	0	0	0	0	0	0	0	0	0	0	0	0	0	0	0	0	0	0	0	0	0	0	0	0.00125466	0	0	0	0	0	0	0	0	0	0	0	0	0	0	0	0	0	0	0	0
Rhizobium	0.00182048	0	0	0	0	0.00230294	0	0	0	0	0.00120906	0.00360084	0	0	0	0	0.00356911	0	0	0	0	0.0024158	0	0	0	0	0	0	0	0	0	0	0	0	0	0	0	0	0	0	0	0.00105725	0	0	0	0	0	0.0010651	0
Rhodobacter	0.00598437	0	0	0	0	0.00806624	0.00101572	0	0.00207944	0	0.0038926	0.00810556	0	0.0010659	0	0.00352755	0.00656044	0	0	0	0.00222171	0.00464914	0	0	0	0.00389109	0	0.00136415	0	0	0	0.00682511	0	0	0	0	0.00140757	0.00120312	0.00107885	0	0.0013498	0.00192892	0.00246538	0.00218821	0.00243078	0	0.00378948	0.00251839	0
Rhodoblastus	0	0	0	0	0	0.0011086	0	0	0	0	0	0.00160446	0	0	0	0	0.00154605	0	0	0	0	0	0	0	0	0	0	0	0	0	0	0	0	0	0	0	0	0	0	0	0	0	0	0	0	0	0	0	0
Rhodocyclus	0	0	0	0	0	0	0	0	0	0	0	0	0	0	0	0	0	0	0	0	0	0	0	0	0	0	0	0	0.00803919	0	0	0	0	0	0	0	0	0	0	0	0	0	0	0	0	0	0	0	0
Roseburia	0	0	0	0	0	0	0	0	0	0	0	0	0	0	0	0	0	0	0	0	0	0	0	0	0	0.00231598	0.00274632	0.0021131	0.00262221	0.00230758	0.00239299	0	0	0	0	0	0	0	0	0	0	0	0	0	0	0	0	0	0
Roseibium	0	0	0	0	0	0	0	0	0	0	0	0	0	0	0	0	0	0	0	0	0	0	0	0	0	0	0	0	0	0	0	0	0	0	0	0	0	0	0	0	0	0	0	0	0	0	0	0	0
Ruminococcus	0	0	0	0.00298623	0.00128438	0	0	0	0.00212584	0	0	0	0	0	0	0	0	0	0	0	0	0	0	0	0	0.00229934	0.0024178	0.00196035	0.00254912	0.00210875	0.00218231	0	0.0037375	0.00430845	0.00518152	0.00369125	0.00180427	0.00693506	0.00704149	0.00717513	0.00583951	0	0.00229653	0.00229224	0.00612915	0	0	0	0.00334936
Ruminococcus2	0	0	0	0	0	0	0	0	0	0	0	0	0	0	0	0	0	0	0	0	0	0	0	0	0	0.00119569	0.00118418	0.00110582	0.0012192	0.00107966	0.00114816	0	0	0	0	0	0	0.0010638	0.00107965	0.00113359	0	0	0	0	0	0	0	0	0
Saccharibacteria_genera_incertae_sedis	0	0.00102371	0	0	0	0	0.00157482	0.00124569	0.00152076	0	0	0	0.00129581	0.00165364	0.00118341	0	0	0	0	0	0	0	0.00110962	0.00123833	0.00112265	0.00206187	0.00167403	0.00209339	0.00194752	0.00204352	0.0021382	0.0071249	0.00447732	0.00472127	0.00290601	0.00373717	0.00135779	0.00443324	0.00362138	0.00323219	0.00366996	0	0.00566124	0.00619488	0.00510576	0	0	0.00805759	0.00645088
Salmonella	0	0	0	0	0	0	0	0	0	0	0	0	0	0	0	0	0	0	0	0	0	0	0	0	0	0	0	0	0	0	0	0	0	0	0	0	0	0	0	0	0	0	0	0	0	0	0	0	0
Sandaracinobacter	0.00116247	0	0	0	0	0.00302216	0	0	0	0	0.00239437	0.00164071	0	0	0	0.001452	0.00242279	0	0	0	0.00154801	0.0021723	0	0	0	0	0	0	0	0	0	0	0	0	0	0	0	0	0	0	0	0.00139146	0	0	0	0	0	0	0
Schlesneria	0	0	0	0	0	0	0	0	0.00137967	0	0	0	0	0	0	0	0	0	0	0	0	0	0	0	0	0	0	0	0	0	0	0.00183988	0.00284424	0.00305509	0.00265724	0.00252191	0.00149823	0.0029047	0.00311577	0.00232915	0.00253992	0.00137539	0.00182672	0.00170896	0.00317718	0	0.00105942	0	0.00131024
Sebaldella	0	0	0	0.00105894	0	0	0	0	0	0	0	0	0	0	0	0	0	0	0	0	0	0	0	0	0	0	0	0	0	0	0	0	0	0	0	0	0	0	0	0	0	0	0	0	0.00110106	0	0	0	0
Sedimentibacter	0	0	0	0	0	0	0	0	0	0	0	0	0	0	0	0	0	0	0	0	0	0	0	0	0	0	0	0	0	0	0	0	0	0	0	0	0	0	0	0	0	0	0	0	0	0.0185772	0	0	0
Serratia	0	0	0	0	0	0	0	0	0	0	0	0	0	0	0	0	0	0	0	0	0	0	0	0	0	0	0	0	0	0	0	0	0	0	0	0	0	0	0	0	0	0.0014011	0	0	0	0	0	0	0
Shewanella	0	0	0	0	0	0	0	0	0	0	0	0	0	0	0	0	0	0	0	0	0	0	0	0	0	0	0	0	0	0	0	0	0	0	0	0	0	0	0	0	0	0	0	0	0	0.00100083	0	0	0
Shimwellia	0	0	0	0	0	0	0	0	0	0	0	0	0	0	0	0	0	0	0	0	0	0	0	0	0	0	0	0	0	0	0	0	0	0	0	0	0	0	0	0	0	0	0	0	0	0	0	0	0
Sideroxydans	0	0	0	0.0013052	0.00135043	0	0	0	0	0	0	0.00111553	0	0	0	0	0	0	0	0	0	0	0	0	0	0	0	0	0	0	0	0	0.00279593	0.00247693	0.00222919	0.0026684	0.00787055	0.00884134	0.00843755	0.016304	0.00733499	0	0.00179764	0.00129212	0.00220556	0.00876372	0	0.00100063	0.00117693
Simplicispira	0	0	0	0	0	0	0	0	0	0	0	0	0	0	0	0	0	0	0	0	0	0	0	0	0	0	0	0.00116671	0	0	0	0.0010563	0	0	0	0	0	0	0	0	0	0	0	0	0	0.0196206	0	0	0
Smithella	0	0	0	0	0	0	0	0	0	0	0	0	0	0	0	0	0	0	0	0	0	0	0	0	0	0	0	0	0.00141339	0	0	0	0	0	0	0	0	0	0	0	0	0	0	0	0	0	0	0	0
Soehngenia	0	0	0	0	0	0	0	0	0	0	0	0	0	0	0	0	0	0	0	0	0	0	0	0	0	0	0	0	0	0	0	0	0	0	0	0	0	0	0	0	0	0	0	0	0	0	0	0	0
Soonwooa	0	0	0	0	0	0	0	0	0	0	0	0	0	0	0	0	0	0	0	0	0	0	0	0	0	0	0	0	0	0	0	0	0	0	0	0	0	0	0	0	0	0	0	0	0	0	0	0	0
Sphaerochaeta	0	0	0	0	0	0	0	0	0	0	0	0	0	0	0	0	0	0.00130421	0	0	0	0	0	0	0.00115606	0	0	0	0	0	0	0	0.0011363	0.00110398	0	0	0	0	0	0	0	0	0.00371057	0.00234991	0	0.00312414	0	0	0.00774372
Sphingobium	0.00376217	0	0	0	0	0.0026947	0	0	0	0	0.00253445	0.00382277	0	0	0	0.00160432	0.00312906	0	0	0	0.00254306	0.0024032	0	0	0	0	0	0	0	0	0	0.00276383	0	0	0	0	0	0	0	0	0	0.00112554	0	0	0	0	0.00174098	0.00123817	0
Sphingomonas	0	0	0	0	0	0	0	0	0	0	0	0.00337303	0	0	0	0	0.00335244	0	0	0	0	0.00320404	0	0	0	0	0	0	0	0	0	0	0	0	0	0	0	0	0	0	0	0	0	0	0	0	0	0	0
Sphingopyxis	0	0	0	0	0	0.00103001	0	0	0	0	0	0.00436314	0	0	0	0	0.00334824	0	0	0	0	0.00207808	0	0	0	0	0	0	0	0	0	0	0	0	0	0	0	0	0	0	0	0	0	0	0	0	0	0.00176652	0
Sporomusa	0	0	0	0	0	0	0	0	0	0	0	0	0	0	0	0	0	0	0	0	0	0	0	0	0	0	0	0	0	0	0	0	0	0	0	0	0	0	0	0	0	0	0	0	0	0	0	0	0
Stenotrophomonas	0.00173736	0	0	0	0	0.00285664	0	0	0	0	0.00110339	0.0100657	0	0	0	0	0.00377738	0	0	0	0.00148664	0.00196595	0	0	0	0	0	0	0	0	0	0.00274578	0	0	0	0	0.00181527	0	0	0	0	0.00233462	0	0	0	0.00933237	0	0.00321491	0
Streptobacillus	0	0	0	0.00190802	0	0	0	0	0.00103783	0	0	0	0	0	0	0	0	0	0	0	0	0	0	0	0	0.00274102	0.00220158	0.00322948	0.0019047	0.00423842	0.00486574	0	0	0	0	0	0	0	0	0	0	0	0	0	0	0	0	0	0
Streptococcus	0	0	0	0.00115316	0	0	0	0	0	0	0	0	0	0	0	0	0	0	0	0	0	0	0	0	0	0.00147019	0.0017989	0.00156441	0.0014787	0.00157376	0.0015728	0	0	0	0	0	0	0.00123582	0.00122377	0.00182636	0.00109383	0	0	0	0	0	0	0	0
Subdivision3_genera_incertae_sedis	0.0292893	0.0108877	0.0087687	0.0127812	0.00856834	0.0375091	0.0111963	0.0083046	0.0125789	0.00649829	0.0186037	0.014832	0.00490551	0.0106527	0.00586165	0.00671303	0.0125809	0.00448249	0.00533027	0.00154508	0.00574267	0.0121726	0.00330212	0.00657197	0.00711901	0	0	0	0	0	0	0.0109501	0.0180222	0.0161662	0.00507498	0.0126848	0.00276221	0.0105273	0.0103964	0.0073796	0.0103646	0.0146448	0.0114056	0.0105589	0.00502119	0	0.0155332	0.011756	0.00680547
Subdivision5_genera_incertae_sedis	0.0146839	0.0110246	0.00875776	0.00564375	0.00508452	0.00675282	0.0225339	0.0149463	0.00814733	0.00453178	0.0155958	0.00702972	0.0195066	0.0124974	0.0112343	0.0468255	0.02265	0.0351947	0.0230768	0.00886318	0.0273369	0.014603	0.0215249	0.0148965	0.0177307	0	0	0	0	0	0	0.00822532	0.0178031	0.0215915	0.0116189	0.0112216	0.0142969	0.034969	0.0346141	0.0307203	0.0330692	0.00262866	0.0237029	0.0188562	0.0160102	0	0.00835323	0.00617825	0.0191158
Succinispira	0	0	0	0	0	0	0	0	0	0	0	0	0	0	0	0	0	0	0	0	0	0	0	0	0	0	0	0	0	0	0	0	0	0	0	0	0	0	0	0	0	0	0	0	0	0	0	0	0
Sulfuricurvum	0.00669894	0	0	0	0	0.00784833	0	0	0	0	0.00512869	0.00853031	0	0	0	0	0.00918478	0	0	0	0.00807128	0.0156871	0	0	0	0	0.00109912	0.00127792	0.00141555	0.00120014	0.00121385	0.0108864	0.00225821	0.00287484	0.00203926	0.00156466	0.0185851	0	0	0	0	0	0.0239958	0.0364039	0.00540346	0	0.0100584	0.0302501	0
Sulfurimonas	0	0	0	0	0	0	0	0	0	0	0	0	0	0	0	0	0	0	0	0	0	0	0	0	0	0	0.00126924	0	0	0	0	0	0	0	0	0	0	0	0	0	0	0	0	0	0	0	0	0	0
Sulfurospirillum	0	0.00139564	0.00148607	0.0026875	0.00197437	0	0	0.00101138	0.00184839	0.0011094	0	0	0	0	0	0	0	0	0	0	0	0	0	0	0	0.00448867	0.00850715	0.00588105	0.00563539	0.00825273	0.00865838	0	0.00527653	0.0056925	0.00582638	0.00469748	0.00360015	0.00817087	0.0092644	0.00845931	0.00612511	0	0.00408856	0.00401215	0.00460269	0	0	0	0.00177387
Sulfurovum	0	0	0	0	0	0	0	0	0	0	0	0	0	0	0	0	0	0	0	0	0	0	0	0	0	0	0	0	0	0	0	0	0	0	0	0	0	0	0	0	0	0	0	0	0.00564938	0	0	0	0
Syntrophorhabdus	0	0	0	0	0	0	0	0	0	0	0	0	0	0	0	0	0	0	0	0	0	0	0	0	0	0	0	0	0	0	0	0	0	0	0	0	0	0	0	0	0	0	0	0	0	0	0	0	0.00137667
Syntrophus	0	0	0	0	0	0	0	0	0	0	0	0	0	0	0	0	0	0.00143376	0	0	0	0	0.00490066	0	0.0024324	0	0	0	0	0	0	0	0	0	0	0	0	0	0	0	0	0	0	0	0	0	0	0	0
Telmatospirillum	0	0	0	0	0	0	0	0	0	0	0	0	0	0	0	0	0	0	0	0	0	0	0	0	0	0	0	0	0	0	0	0	0	0	0	0	0	0	0	0	0	0	0	0	0	0.00421893	0	0	0
Thauera	0.00239883	0.00107448	0.00113261	0.0010825	0	0.0101834	0.00304975	0.00240537	0.00251124	0.00134009	0.00485428	0.0184025	0.00276067	0.00346214	0.00306775	0.00255035	0.0107426	0.00156039	0.001968	0	0.00241505	0.0109232	0.00251431	0.00284854	0.00232548	0.00204791	0.00279996	0.00306441	0.00370777	0.00304764	0.00302971	0.00552566	0.00161058	0.00184851	0.00135086	0.00163113	0	0	0	0	0.00115062	0.00486768	0.00243987	0.00209842	0.00185609	0	0.00683603	0.0174269	0.00295034
Thermomonas	0	0	0	0	0	0.00137295	0	0	0	0	0	0	0	0	0	0	0	0	0	0	0	0	0	0	0	0	0	0	0	0	0	0	0	0	0	0	0	0	0	0	0	0	0	0	0	0	0	0	0
Thermovirga	0	0	0	0.00125381	0	0	0	0	0.00154159	0	0	0	0.00165203	0.00106681	0.00126247	0.00298773	0	0.00175763	0.00117671	0.0013602	0.00306302	0	0.00360388	0.001184	0.00227648	0	0	0	0	0	0	0	0	0	0	0	0	0	0	0	0	0	0.00109776	0	0	0	0	0	0.00102346
Thiobacillus	0.00232957	0	0	0	0	0.0106085	0	0	0	0	0.00376727	0	0	0	0	0.00130412	0	0	0	0	0.00170109	0.00118501	0	0	0	0	0	0	0	0	0	0.00191458	0	0	0	0	0	0	0	0	0	0.00135852	0	0	0	0	0.00170709	0	0
Thiomonas	0	0	0	0	0	0	0	0	0	0	0	0	0	0	0	0	0	0	0	0	0	0	0	0	0	0	0	0	0	0	0	0	0	0	0	0	0	0	0	0	0	0	0	0	0	0	0	0	0
Thiovirga	0	0	0	0	0	0	0	0	0	0	0	0	0	0	0	0	0	0	0	0	0	0	0	0	0	0	0.0013652	0.00118079	0.00136106	0.00146857	0.00156389	0.00111596	0	0	0	0	0	0	0	0	0	0	0	0	0	0	0	0	0
Tissierella	0	0	0	0	0	0	0	0	0	0	0	0	0	0	0	0	0	0	0	0	0	0	0	0	0	0.00146295	0.00179303	0.00112694	0	0.00141676	0.00140529	0	0	0	0	0	0	0	0	0	0	0	0	0	0	0.00646487	0	0	0
Tistrella	0	0	0	0	0	0	0	0	0	0	0	0	0	0	0	0	0	0	0	0	0	0	0	0	0	0	0	0	0	0	0	0	0	0	0	0	0	0	0	0	0	0	0	0	0	0	0.00121286	0	0
Tolumonas	0	0	0	0	0	0	0	0	0	0	0	0	0	0	0	0	0	0	0	0	0	0	0	0	0	0.0021048	0.00275387	0.00262131	0.00271649	0.00256415	0.00278431	0	0	0	0	0	0	0	0	0	0	0	0	0	0	0	0	0	0
Trabulsiella	0	0	0	0	0	0	0	0	0	0	0	0	0	0	0	0	0	0	0	0	0	0	0	0	0	0	0	0	0	0	0	0	0	0	0	0	0	0	0	0	0	0	0	0	0	0	0	0	0
Treponema	0.00190706	0.00446794	0.00793265	0	0.00700327	0	0.00290057	0.00360657	0	0.00519189	0.00121889	0.0031996	0.00353272	0.00159206	0.00262193	0	0.00189205	0.00131731	0.00112115	0	0.00158298	0.00313902	0.00108575	0.00187061	0.00172406	0	0	0	0.00141642	0	0	0.00130998	0.00132955	0.00139306	0	0.00108407	0	0.00108744	0.00145403	0.00110115	0.00140165	0	0.00126406	0.00138009	0.00144621	0	0	0.00245603	0.00591487
Trichococcus	0	0	0	0.00120884	0	0	0	0	0	0	0	0	0	0	0	0	0	0	0	0	0	0	0	0	0	0.00159604	0.00143811	0.00135219	0.00134376	0.0015104	0.00148506	0	0	0	0	0	0	0	0	0	0	0	0	0	0	0	0	0	0
Uruburuella	0	0	0	0.00191873	0	0	0	0	0.00335779	0	0	0	0.00168901	0.00153048	0	0.00126849	0	0.00104511	0	0	0	0	0.0016969	0.00109502	0.00106919	0	0.0010128	0.00116706	0.00102025	0	0.00109233	0	0	0	0.00179929	0	0	0	0	0	0	0	0	0	0.00156702	0	0	0	0.00134873
Veillonella	0	0	0	0	0	0	0	0	0	0	0	0	0	0	0	0	0	0	0	0	0	0	0	0	0	0	0	0	0	0	0	0	0	0	0	0	0	0	0	0	0	0	0	0	0	0	0	0	0
Verrucomicrobium	0	0.00117602	0.00133834	0	0	0	0.00196398	0.00143749	0	0	0	0	0.00136977	0	0.00147519	0.00154286	0	0	0	0	0	0	0.00151928	0	0.00137435	0	0	0	0	0	0	0	0	0	0	0	0	0	0	0	0	0	0	0	0	0	0	0	0
Victivallis	0.0107589	0.00351036	0.00191942	0.00887839	0.00295808	0.00145392	0.00425616	0.00356406	0.0122087	0.00220584	0.00332902	0	0	0.0065068	0.0011663	0.00203636	0	0.00449996	0.0094616	0.00210389	0	0	0	0.00376184	0.00138994	0	0	0	0	0	0	0.0288556	0.0080341	0.00993059	0.00636376	0.00749182	0.00310022	0.00816735	0.00712119	0.0064111	0.00668889	0.00779761	0.00587345	0.00635694	0.0063164	0	0.00760198	0.0129059	0.00760078
Xanthobacter	0	0	0	0	0	0	0	0	0	0	0	0	0	0	0	0	0	0	0	0	0	0	0	0	0	0	0	0	0	0	0	0	0	0	0	0	0	0	0	0	0	0.00187107	0	0	0	0	0	0.00131595	0
Zoogloea	0	0	0	0	0	0.00358539	0	0	0	0	0	0.00227465	0	0	0	0	0	0	0	0	0	0	0	0	0	0	0	0	0.00138701	0	0	0.00447788	0	0	0	0	0	0	0	0	0	0	0	0	0	0	0.00403564	0.0200063	0
[truncated: 78 more columns]

## Sheet: Diversity
ID	Observed	Chao1	Shannon
1	722	880.163	4.1159
2	739	890.537	3.36465
3	703	822.418	3.11131
4	764	891.045	3.36122
5	741	850.375	3.26372
12	435	545.25	2.55531
13	423	500.938	1.2135
14	570	692.526	2.70698
15	403	505.375	2.71226
16	385	488.885	2.95365
23	336	405.194	2.81096
24	733	892.638	4.25617
25	722	923.882	3.69027
26	752	866.3	3.52829
27	783	901.099	3.60426
34	711	915	2.94106
35	304	369.27	1.22369
36	260	302	1.23923
37	489	563.265	3.23809
38	314	391.656	2.55461
45	275	352.455	2.34374
46	298	443.037	2.36057
47	792	959.7	4.19421
48	835	984.859	4.02485
49	819	1015.56	3.43236
61	801	916.727	3.13855
62	805	954.859	3.18705
63	325	381.692	1.36198
64	301	436	1.34378
65	422	569.171	2.302
72	296	349.824	2.85791
73	276	323.7	2.50566
74	315	380	2.58416
75	801	953.468	3.83321
76	763	859.8	3.95894
83	778	925.221	3.28269
84	834	1032.15	2.86402
85	687	796.571	2.34543
86	340	433.718	1.43934
87	384	448.8	1.70274
94	444	527.72	1.71187
95	470	601.318	2.48318
96	346	410.49	2.38672
97	329	387.184	2.28008
98	826	973.873	4.0143
105	810	995.646	4.09354
106	777	906.045	3.50246
107	775	868.43	2.97078
108	647	762.05	3.1873
109	276	352.607	1.45929
116	264	335.292	1.75597
117	296	413.903	1.75993
118	291	386.577	2.18854
119	368	492.091	2.15357
120	448	533.213	2.09805
6	894	1060.85	4.16333
7	981	1124.19	3.77861
8	1002	1155.83	3.76185
9	924	1109.7	3.13108
10	942	1046.81	3.40803
11	468	576.902	2.16036
17	561	668	2.93576
18	538	765.22	2.73277
19	472	612.927	3.43015
20	442	584.676	3.38464
21	395	500.556	3.45747
22	811	930.436	2.86073
28	867	984.018	3.49946
29	862	1028.79	3.49373
30	891	1034.9	3.30774
31	851	1014.43	3.4434
32	685	818.246	2.54725
33	746	851.846	2.87174
39	822	1006.59	3.2873
40	599	704.467	3.39248
41	593	689.492	3.42513
42	676	793.054	3.62002
43	837	918.38	3.86067
44	925	1074.08	3.92469
50	963	1146.2	3.84623
51	838	979.917	3.62604
52	643	760.549	3.31325
53	934	1067.38	3.51423
54	435	522.306	3.10218
55	455	570.288	2.87508
66	346	455.5	2.98751
67	463	571.279	2.7924
68	439	564.824	2.94929
69	889	1123.02	3.94952
70	841	980.932	4.2323
71	988	1143	3.99996
77	1000	1131.86	3.96577
78	1040	1222.6	3.95703
79	443	532.679	2.31677
80	488	637.791	2.89965
81	533	687.468	2.78186
82	348	453.636	2.1741
88	557	682.509	2.88335
89	452	512.103	2.20881
90	968	1109	3.3539
91	943	1039.53	3.94034
92	917	1061.84	3.93925
93	879	998.652	3.92848
99	951	1078.74	3.70088
100	654	787.621	2.93121
101	487	630.812	2.68968
102	591	755.022	2.6466
103	707	818.444	3.2339
104	477	588.196	3.15143
110	230	291.107	3.16622
111	872	947.437	3.37471
112	883	1058.05	4.13468
113	900	1008.37	3.90422
114	790	941.961	3.89164
115	960	1161.94	3.90703
121	421	528.333	3.06389
122	523	708.109	2.97399
123	427	568.973	2.77777
124	499	648.386	2.92005
125	592	698.765	2.92969
126	421	506.13	2.72665
132	1050	1211.08	2.77889
135	1018	1189.36	3.03334
138	996	1107.57	2.82901
141	1012	1178.11	3.01425
144	1005	1158.08	2.92221
147	928	1073.32	2.96222
